# Supplementary material for: Emerging Thermosensitive Probes Based on Triamino-Phenazinium Dyes
Source: Molecules. 2024 Oct 12;29(20):4830. doi: 10.3390/molecules29204830 (PMC11509897; doi:10.3390/molecules29204830)
Supplement: Supplementary file 1 [file molecules-29-04830-s001.zip]

Archive with 1 entries (1 files):
- molecules-3207325-supplementary.pdf
